# Supplementary material for: Recent Advances in Studying the Regulation of Fruit Ripening in Tomato Using Genetic Engineering Approaches
Source: Int J Mol Sci. 2024 Jan 7;25(2):760. doi: 10.3390/ijms25020760 (PMC10815249; doi:10.3390/ijms25020760)
Supplement: Supplementary file 1 [file ijms-25-00760-s001.zip]

Archive with 1 entries (1 files):
- ijms-2778023-supplementary.pdf
